# Supplementary material for: The Improving Effects of Probiotic-Added Pollen Substitute Diets on the Gut Microbiota and Individual Health of Honey Bee (Apis mellifera L.)
Source: Microorganisms. 2024 Jul 31;12(8):1567. doi: 10.3390/microorganisms12081567 (PMC11356693; doi:10.3390/microorganisms12081567)
Supplement: Supplementary file 1 [file microorganisms-12-01567-s001.zip]

Archive with 1 entries (1 files):
- microorganisms-3123573-supplementary.pdf
